# Supplementary material for: Synaptic density marker SV2A is reduced in schizophrenia patients and unaffected by antipsychotics in rats
Source: Nat Commun. 2020 Jan 14;11:246. doi: 10.1038/s41467-019-14122-0 (PMC6959348; doi:10.1038/s41467-019-14122-0)
Supplement: Supplementary file 4 — Supplementary Data 1 [file 41467_2019_14122_MOESM4_ESM.xlsx]

## Sheet: Sheet1
Diagnostic status	Subjects	Duration of illness (years)	Age of psychosis symptom onset (years)	Current smoker	Concomitant psychotropic medications	PANSS positive	PANSS negative	PANSS general	PANSS total
SCZ	1	5	34	Yes	None	17	22	38	77
	2	40	19	No	None	11	14	28	53
	3	17	17	Yes	Pregabalin 200mg OD; diazepam 5mg OD; lamotrigine 200mg BD*	17	10	28	55
	4	34	26	No	None	8	18	22	48
	5	28	25	Yes	None	23	27	40	90
	6	9	20	Yes	None	11	12	19	42
	7	6	24	No	None	9	17	22	48
	8	23	27	Yes	None	11	7	20	38
	9	32	26	Yes	None	18	12	44	74
	10	14	21	Yes	None	21	10	33	64
	11	21	22	Yes	Sodium valproate 1800mg OD*	15	19	26	60
	12	6	22	Yes	Fluoxetine 20mg OD†	25	21	33	79
	13	6	28	Yes	None	9	20	27	56
	14	5	29	Yes	Duloxetine 120mg OD†; promethazine 15mg OD	15	15	32	62
	15	11	16	No	None	13	16	22	51
	16	33	16	Yes	Citalopram 40mg †	12	18	28	58
	17	8	28	No	None	9	25	24	58
	18	16	32	No	None	9	20	32	61
HV	1	-	-	No	-	-	-	-	-
	2	-	-	Yes	-	-	-	-	-
	3	-	-	Yes	-	-	-	-	-
	4	-	-	No	-	-	-	-	-
	5	-	-	No	-	-	-	-	-
	6	-	-	No	-	-	-	-	-
	7	-	-	No	-	-	-	-	-
	8	-	-	No	-	-	-	-	-
	9	-	-	No	-	-	-	-	-
	10	-	-	No	-	-	-	-	-
	11	-	-	No	-	-	-	-	-
	12	-	-	No	-	-	-	-	-
	13	-	-	No	-	-	-	-	-
	14	-	-	No	-	-	-	-	-
	15	-	-	No	-	-	-	-	-
	16	-	-	No	-	-	-	-	-
	17	-	-	No	-	-	-	-	-
	18	-	-	No	-	-	-	-	-
